# Supplementary material for: Role of the Fungus Pneumocystis in IL1β Pathway Activation and Airways Collagen Deposition in Elastase-Induced COPD Animals
Source: Int J Mol Sci. 2024 Mar 9;25(6):3150. doi: 10.3390/ijms25063150 (PMC10969872; doi:10.3390/ijms25063150)
Supplement: Supplementary file 1 [file ijms-25-03150-s001.zip]

Archive with 1 entries (1 files):
- ijms-2886088-supplementary.pdf
